# Supplementary material for: Community composition shapes microbial-specific phenotypes in a cystic fibrosis polymicrobial model system
Source: eLife. 2023 Jan 20;12:e81604. doi: 10.7554/eLife.81604 (PMC9897730; doi:10.7554/eLife.81604)
Supplement: Source code 1. — The 16S rRNA raw data published in Hampton et al., 2021 was used with Source Code 1. [file elife-81604-code1.zip]

Archive with 1 entries (1 files):
- 04-07-2022-RA-eLife-81604/Source Code 1.R
