# Supplementary material for: Community composition shapes microbial-specific phenotypes in a cystic fibrosis polymicrobial model system
Source: eLife. 2023 Jan 20;12:e81604. doi: 10.7554/eLife.81604 (PMC9897730; doi:10.7554/eLife.81604)
Supplement: Source code 2. [file elife-81604-code2.zip]

Archive with 4 entries (4 files):
- Comm_data.mat
- __MACOSX/._Comm_data.mat
- heat_metxfed_2.m
- __MACOSX/._heat_metxfed_2.m
